# Supplementary material for: Interactions between Rice Resistance to Planthoppers and Honeydew-Related Egg Parasitism under Varying Levels of Nitrogenous Fertilizer
Source: Insects. 2022 Mar 1;13(3):251. doi: 10.3390/insects13030251 (PMC8948641; doi:10.3390/insects13030251)
Supplement: Supplementary file 1 [file insects-13-00251-s001.zip]

Archive with 1 entries (1 files):
- insects-1606398-supplementary.pdf
